# Supplementary material for: Diagnostic Value and Clinical Application of mNGS for Post-Liver Transplantation Infection: A Cross-Sectional Study With Case Reports
Source: Front Microbiol. 2022 Jul 1;13:919363. doi: 10.3389/fmicb.2022.919363 (PMC9283086; doi:10.3389/fmicb.2022.919363)
Supplement: Supplementary Table 2 — Metagenomic next-generation sequencing and culture results of the whole 122 samples in this study. [file Table_2.XLSX]

## Sheet: Sheet1
Supplementary Table 2: Metagenomic next-generation sequencing and culture results of the whole 122 samples in this study.
Sample ID	Sample Type	Metagenomic results						Pathology results	Infection
		Species	No. of unique reads	Coverage, %	Depth	Relative abundance	Culture results
19B0552749	Whole blood	Primate erythroparvovirus 1	911	73.81	7.07	97.55	nagative	Primate erythroparvovirus 1	virus
19B0568766	Whole blood	Torque teno virus 22	20	18.07	1.5	69.35	nagative	Torque teno virus 22	virus
19S0568859	BALF		nagative				nagative		nagative
20B5467676	Whole blood	Klebsiella pneumoniae	1440	1.15	1	1.76	nagative	Klebsiella pneumoniae	bacteria
19B0552708	Whole blood	Torque teno virus 22	79	20.02	1.73	77.27	nagative	Torque teno virus 22	virus
20S5657996	BALF	Human alphaherpesvirus 1	142	4.16	1.02	56.23	nagative	Human alphaherpesvirus 1	virus
19B0015470	Whole blood	Human betaherpesvirus 5	595	12.76	1.1	4.26	nagative	Human betaherpesvirus 5 Torque teno virus 16	virus
		Torque teno virus 16	181	66.87	4.02	81.65
20B5301602	Whole blood		nagative				nagative		nagative
19B0332879	Whole blood	Human mastadenovirus B	71	1.34	1	30.89	nagative	Human mastadenovirus B	virus
20S5928079	BALF	Staphylococcus epidermidis	41432	49.63	1.67	85.01	Aspergillus fumigatus	Staphylococcus epidermidis Enterococcus faecium Candida albicans Aspergillus fumigatus	bacteria+fungus
		Enterococcus faecium	147	0.2223	1	0.23
		Candida albicans	2360	0.4092	1	91.78
		Aspergillus fumigatus	3	0.0004	1	0.1
20B5467656	Whole blood	Human betaherpesvirus 5	2453	31.61	1.3	24.73	nagative	Human betaherpesvirus 5	virus
19B0332874	Whole blood		nagative				nagative		nagative
20S5928071	BALF	Enterococcus faecium	395	0.4924	1	34.06	Mycobacterium	Enterococcus faecium Torque teno virus 22 Mycobacterium	bacteria+virus
		Torque teno virus 22	100	58.08	1.45	71.59
20S5928069	BALF	Acinetobacter nosocomialis	550	0.8055	1.01	64.38	Mycobacterium	Acinetobacter nosocomialis Torque teno virus Mycobacterium	bacteria+virus
		Torque teno virus	22	19.01	1	41.83
20B5467630	Whole blood	Candida glabrata	117	0.0384	1	40.3	nagative	Candida glabrata	fungus
20B5467666	Whole blood	Torque teno virus 22	22	9.45	1.39	54	nagative	Torque teno virus 22	virus
20B5467613	Whole blood						nagative		nagative
19B0568691	Whole blood	Human betaherpesvirus 5	243	3.81	1.04	0.09	nagative	Human betaherpesvirus 5 Primate erythroparvovirus 1	virus
		Primate erythroparvovirus 1	7311	99.96	61.07	99.53
19B0552657	Whole blood						nagative		nagative
19B0568760	Whole blood	Klebsiella pneumoniae	1450	1.48	1.01	13.4797	nagative	Klebsiella pneumoniae Candida glabrata Primate erythroparvovirus 1	bacteria+fungus+virus
		Candida glabrata	25	0.0089	1	16.68
		Primate erythroparvovirus 1	23	21.08	1	20.22
20S5928043	BALF	Klebsiella pneumoniae	609830	82.6	14.75	93.47	nagative	Klebsiella pneumoniae Candida glabrata Torque teno virus 16	bacteria+fungus+virus
		Candida glabrata	5194	1.66	1.02	87.28
		Torque teno virus 16	26	22.37	1.3	78.87
20B5467642	Whole blood	Candida glabrata	178	0.0561	1	83.17	Burkholderia cepacia, Pandoraea apista	Candida glabrata Torque teno virus 16 Burkholderia cepacia Pandoraea apista	bacteria+fungus+virus
		Torque teno virus 16	31	26.9	1.42	68.88
20S5928038	Ascites fluid	Candida glabrata	48	0.0153	1	44.46	nagative	Candida glabrata Torque teno virus 16	fungus+virus
		Torque teno virus 16	23	22.03	1.06	69.45
20B5467663	Whole blood	Primate erythroparvovirus 1	4313	99.68	19.61	96.66	nagative	Primate erythroparvovirus 1	virus
19S0568822	BALF	Klebsiella pneumoniae	633	1.23	1.01	20.77	nagative	Klebsiella pneumoniae Candida glabrata Primate erythroparvovirus 1	bacteria+fungus+virus
		Candida glabrata	106	0.03	1	23.84
		Primate erythroparvovirus 1	651	57.88	1.96	88.32
19S0568879	BALF	Klebsiella pneumoniae	267	0.0673	1	84.65	nagative	Klebsiella pneumoniae Candida glabrata Primate erythroparvovirus 1	bacteria+fungus+virus
		Candida glabrata	3372	0.17	1	99.67
		Primate erythroparvovirus 1	84	75.05	1	97.65
20B5467649	Whole blood	Torque teno virus 22	45	8.61	5.75	2.02	nagative	Torque teno virus 22 Primate erythroparvovirus 1	virus
		Primate erythroparvovirus 1	63835	100	55.15	94.09
20S5928035	BALF	Primate erythroparvovirus 1	3193	97.25	11.88	99.79	nagative	Primate erythroparvovirus 1	virus
20B5467667	Whole blood	Human betaherpesvirus 5	143	1.73	1.01	0.57	nagative	Human betaherpesvirus 5 Torque teno virus 29	virus
		Torque teno virus 29	179	30.47	7.74	78.8
20B5301636	Whole blood	Candida glabrata	21	0.0033	1	91	Escherichia coli	Candida glabrata Escherichia coli Human betaherpesvirus 6B	bacteria+fungus+virus
		Escherichia coli	41	0.0206	1	0.89
		Human betaherpesvirus 6B	24	0.49	1	35.24
19B0552747	Whole blood		nagative				nagative		nagative
20S5928081	BALF	Enterococcus faecium	115367	65.28	2.66	92.42	nagative	Enterococcus faecium Enterococcus durans	bacteria
		Enterococcus durans	1471	1.37	1.89	1.98
19B0552691	Whole blood	Klebsiella pneumoniae	44	0.0748	1.01	3.84	nagative	Klebsiella pneumoniae Listeria ivanovii	bacteria
		Listeria ivanovii	44	0.0384	1.92	3.75
19B0332875	Whole blood	Klebsiella pneumoniae	1995	3.85	1.04	71.79	Klebsiella pneumoniae	Klebsiella pneumoniae	bacteria
19S0568917	BALF		nagative				nagative		nagative
20B5467652	Whole blood	Hepatitis B virus	23	25.74	1	52.08	nagative	Hepatitis B virus	virus
19S0556139	CSF	Torque teno virus 22	26	8.86	1	69.96	nagative	Torque teno virus 22	virus
19S0552815	BALF	Enterococcus faecium	17713	21.87	1.2	2.03	Candida albicans	Enterococcus faecium Candida albicans Human betaherpesvirus 7	bacteria+fungus+virus
		Candida albicans	135	0.0226	1	23.8
		Human betaherpesvirus 7	56	1.18	1	3.14
20B5301674	Whole blood	Candida glabrata	33	0.009	1	7.89	nagative	Candida glabrata Human betaherpesvirus 5	fungus+virus
		Human betaherpesvirus 5	88	1.15	1.01	26.54
20B5467674	Whole blood		nagative				nagative		nagative
20S5658003	BALF		nagative				nagative		nagative
20B5467637	Whole blood	Hepatitis B virus	25	26.87	1	54.78	nagative	Hepatitis B virus	virus
20B5467654	Whole blood		nagative				nagative		nagative
20B5467661	Whole blood	Enterovirus D 30	30	19.27	1.41	91.37	nagative	Enterovirus D 30	virus
19S0568878	BALF	Pseudomonas aeruginosa	3654	11.05	1.09	71.75	nagative	Pseudomonas aeruginosa Pseudomonas denitrificans Stenotrophomonas maltophilia	bacteria
		Pseudomonas denitrificans	379	2.85	1.03	15.25
		Stenotrophomonas maltophilia	505	0.8226	1.01	4.6
20B5467658	Whole blood		nagative				nagative		nagative
19B0568744	Whole blood		nagative				nagative		nagative
19S0568835	BALF	Abiotrophia defectiva	2260	6.57	1.04	10.18	nagative	Abiotrophia defectiva Haemophilus influenzae Mycoplasma orale	bacteria+mycoplasma
		Haemophilus influenzae	70	0.4922	1	1.04
		Mycoplasma orale	44	0.3204	1	3.3805
19B0552748	Whole blood		nagative				nagative		nagative
20B5301600	Whole blood	Human betaherpesvirus 5	152	1.53	1	100	nagative	Human betaherpesvirus 5	virus
20B5301667	Whole blood		nagative				nagative		nagative
20B5467646	Whole blood		nagative				nagative		nagative
19B0552693	Whole blood	Human betaherpesvirus 5 8, 6	21	0.1642	1	19.01	nagative	Human betaherpesvirus 5 8, 6 Torque teno virus 22	virus
		Torque teno virus 22	25	27.05	1.58	55.76
19B0568762	Whole blood	Human alphaherpesvirus 1	35	1.14	1	16.43	nagative	Human alphaherpesvirus 1 Torque teno virus 19	virus
		Torque teno virus 19	22	12.31	1	66.74
19B0552752	Whole blood		nagative				nagative		nagative
20B5467657	Whole blood	Klebsiella pneumoniae	53	0.0392	1	0.28	nagative	Klebsiella pneumoniae	bacteria
20B5301679	Whole blood	Torque teno virus 16	65	32.9	1.27	78.89	nagative	Torque teno virus 16	virus
20S5928012	BALF	Torque teno virus 16	52	37.93	1.66	84.64	nagative	Torque teno virus 16	virus
19B0568763	Whole blood	Torque teno virus 5	176	64.65	3.21	92	staphylococcus aureus, Salmonella	Torque teno virus 5 staphylococcus aureus Salmonella	bacteria+virus
19B0568694	Whole blood		nagative				nagative		nagative
20B5467612	Whole blood		nagative				nagative		bacteria
19B0552730	Whole blood		nagative				nagative		nagative
20B5301716	Whole blood	Aspergillus fumigatus	20	0.0029	1	12.61	nagative	Aspergillus fumigatus	fungus
19B0552746	Whole blood		nagative				Stenotrophomonas maltophilia	Stenotrophomonas maltophilia	bacteria
19B0552753	Whole blood	Enterococcus faecium	750	1.67	1.02	30.95	Leuconostoc lactis	Enterococcus faecium Leuconostoc lactis	bacteria
		Leuconostoc lactis	659	1.69	1.01	34.9
19B0568755	Whole blood	Listeria ivanovii	24	0.0245	4.22	4.32	nagative	Listeria ivanovii Torque teno virus 5	bacteria+virus
		Torque teno virus 5	21	14.16	1.68	89.22
20B5301494	Whole blood	Escherichia coli	71	0.0966	1	3.97	Escherichia coli	Escherichia coli	bacteria
20B5467664	Whole blood		nagative				nagative		nagative
19S0568880	BALF	Enterococcus faecium	134	0.261	1	30.59	nagative	Enterococcus faecium Human alphaherpesvirus 1	bacteria+virus
		Human alphaherpesvirus 1	22	0.259	1	89.47
20S5657878	BALF	Abiotrophia defectiva	99	0.3111	1.01	3.71	nagative	Abiotrophia defectiva Candida orthopsilosis	bacteria+fungus
		Candida orthopsilosis	43	0.029	1	16.13
20B5301711	Whole blood						nagative		nagative
20B5301632	Whole blood	Human betaherpesvirus 5	52	0.8623	1	2.95	nagative	Human betaherpesvirus 5	virus
19B0552745	Whole blood	Hepatitis B virus 5	25	38.8	1	45.55	nagative	Hepatitis B virus 5	virus
19B0552717	Whole blood		nagative				nagative		nagative
20B5467665	Whole blood		nagative				nagative		nagative
20B5301698	Whole blood		nagative				nagative		nagative
20S5658001	BALF	Abiotrophia defectiva	357	1.02	1.01	3.42	nagative	Abiotrophia defectiva Torque teno virus 16	bacteria+virus
		Torque teno virus 16	21	11.42	1.23	30.58
20B5467645	Whole blood	Stenotrophomonas maltophilia	650	1.575	1	7.5	nagative	Stenotrophomonas maltophilia Human betaherpesvirus 6B	bacteria+virus
		Human betaherpesvirus 6B	170	4.02	1.04	53.09
19S0568927	BALF	Klebsiella pneumoniae	978	2	1.02	17.92	Candida tropicalis	Klebsiella pneumoniae Candida tropicalis Human gammaherpesvirus	bacteria+fungus+virus
		Candida tropicalis	363	0.1143	1	77.87
		Human gammaherpesvirus	43	11.42	1	47.77
19S0568930	BALF	Klebsiella pneumoniae	503	0.9765	1.01	14.35	nagative	Klebsiella pneumoniae Candida tropicalis	bacteria+fungus
		Candida tropicalis	546	0.1683	1	12.34
20B5301706	Whole blood	Primate erythroparvovirus 1	33299	99.34	42.89	97.27	nagative	Primate erythroparvovirus 1	virus
20B5301705	Whole blood	Primate erythroparvovirus 1	384	87.72	3.23	100	nagative	Primate erythroparvovirus 1	virus
20S5928078	BALF		nagative				nagative		nagative
20B5467682	Whole blood		nagative				nagative		nagative
20S5657994	BALF	Burkholderia contaminans	169	0.2044	1	5.84	nagative	Burkholderia contaminans Human betaherpesvirus 7	bacteria+virus
		Human betaherpesvirus 7	37	1.06	1	37.35
19B0552737	Whole blood	Human betaherpesvirus 6B	586	6.78	1.04	98.93	nagative	Human betaherpesvirus 6B	virus
19S0552822	sputum	Human betaherpesvirus 6B	425	8.91	1.05	98.9	nagative	Human betaherpesvirus 6B Mycoplasma_hominis	virus+mycoplasma
		Mycoplasma_hominis	4827	26.08	1.22	96.51
19B0552738	Whole blood	Enterococcus faecium	437	0.7091	1.01	15.59	nagative	Enterococcus faecium	bacteria
20S5657993	BALF						nagative		bacteria
20B5301697	Whole blood	Primate erythroparvovirus 1	25648	99.7	38.59	96.7	nagative	Primate erythroparvovirus 1	virus
20S5928085	BALF	Human alphaherpesvirus 1	175	3.62	1	96.6	nagative	Human alphaherpesvirus 1 Torque teno virus 28	virus
		Torque teno virus 28	20	5.94	1.5	39.62
19B0568695	Whole blood	Human alphaherpesvirus 1	28	0.0301	1	100	nagative	Human alphaherpesvirus 1 Torque teno virus 28	virus
		Torque teno virus 28	23	14.67	1.01	47.38
20S5928080	BALF	Torque teno virus 27	26	15.34	1.01	67.34	nagative	Torque teno virus 27	virus
19B0568773	Whole blood	Human alphaherpesvirus 1	22	0.0283	1	100	nagative	Human alphaherpesvirus 1	virus
20B5467638	Whole blood	Human alphaherpesvirus 1	28	0.1774	1	34.56	nagative	Human alphaherpesvirus 1	virus
20B5301500	Whole blood		nagative				nagative		nagative
20B5467648	Whole blood	Human betaherpesvirus 6B	145	1.85	1.01	36.46	nagative	Human betaherpesvirus 6B	virus
19B0568768	Whole blood		nagative				nagative		nagative
20B5467629	Whole blood		nagative				nagative		nagative
20S5928045	BALF	Actinomyces gerencseriae	280	0.4887	1	3.06	nagative	Actinomyces gerencseriae Actinomyces naeslundii Acinetobacter ursingii	bacteria
		Actinomyces naeslundii	273	0.799	1	2.67
		Acinetobacter ursingii	119	0.1371	1	3.45
20B5301710	Whole blood	Torque teno virus 29	39	23.31	1.35	95.3	nagative	Torque teno virus 29	virus
19B0552698	Whole blood	Torque teno virus 22	22	9.02	1.65	67.48	nagative	Torque teno virus 22	virus
20B5301495	Whole blood		nagative				nagative		nagative
20B5301633	Whole blood	Enterococcus avium	308	0.2972	1	12.43	Enterobacter cloacae	Enterococcus avium Primate erythroparvovirus 1 Enterobacter cloacae	bacteria+virus
		Primate erythroparvovirus 1	1384	98.78	6.61	100
20B5467647	Whole blood		nagative				nagative		nagative
20S5657981	BALF		nagative				nagative		nagative
19B0552658	Whole blood		nagative				nagative		nagative
20S5657962	BALF		nagative				nagative		nagative
19B0568767	Whole blood	Hepatitis B virus 4	21	12.35	1.11	42.74	nagative	Hepatitis B virus 4	virus
19B0568761	Whole blood	Clonorchis_sinensis	60	0.0006	1	22.14	nagative	Clonorchis_sinensis	parasite
20B5467609	Whole blood	Primate erythroparvovirus 1					nagative	Primate erythroparvovirus 1	virus
20B5467681	Whole blood	Klebsiella pneumoniae	777	1.39	1.01	32.15	nagative	Klebsiella pneumoniae Torque teno virus 28	bacteria+virus
		Torque teno virus 28	30	14.3	4.05	48.72
20B5467683	Whole blood		nagative				Candida albicans		Candida albicans
19B0552678	Whole blood						nagative		nagative
19B0552740	Whole blood	Human betaherpesvirus 5	101	1.3	1.04	100	nagative	Human betaherpesvirus 5 Aspergillus fumigatus	fungus+virus
		Aspergillus fumigatus	28	0.0018	1	10.4
19S0552839	BALF	Enterococcus faecium	10966	14.72	1.13	84.41	aspergillus	Enterococcus faecium Aspergillus fumigatus Human gammaherpesvirus 4	bacteria+fungus+virus
		Aspergillus fumigatus	99	0.0209	1	64.76
		Human gammaherpesvirus 4	90	1.79	1.02	96.07
19B0552742	Whole blood	Klebsiella pneumoniae	60	0.1291	1	3.91	Klebsiella pneumoniae	Klebsiella pneumoniae Human betaherpesvirus 5	bacteria+virus
		Human betaherpesvirus 5	15	0.225	1	100
19S0552843	BALF	Klebsiella pneumoniae	48020	53.29	1.8	68.95	nagative	Klebsiella pneumoniae Aspergillus fumigatus	bacteria+fungus
		Aspergillus fumigatus	25	0.0013	1.01	6.46
19S0552844	CSF	Aspergillus fumigatus	21	0.0031	1	2.17	nagative	Aspergillus fumigatus	fungus
20B5467622	Whole blood		nagative				nagative		nagative
20B5467640	Whole blood	Torque teno virus 22 20	51	7.99	2.85	22.12	nagative	Torque teno virus 22 20	virus
20S5928037	Ascites fluid		nagative				nagative		nagative

## Sheet: Sheet2
26.9	61.07
12.31	55.15
0.0245	42.89
0.0013	38.59
18.07	19.61
22.37	14.75
11.42	11.88
11.05	7.74
100	7.07
	6.61
12.35	5.75
0.261	4.22
	4.05
87.72	4.02
0.0226	3.23
0.4924	3.21
	2.85
8.61	2.66
14.67	1.96
6.57	1.92
7.99	1.89
	1.8
99.34	1.73
0.259	1.68
73.81	1.67
0.7091	1.66
	1.65
1.02	1.58
99.96	1.5
0.0004	1.5
49.63	1.45
20.02	1.42
1.66	1.41
31.61	1.39
	1.35
58.08	1.3
21.87	1.3
0.799	1.27
0.0561	1.23
0.0031	1.22
3.81	1.2
	1.13
	1.11
97.25	1.1
1.575	1.09
19.01	1.06
0.0033	1.05
27.05	1.04
5.94	1.04
1.34	1.04
0.0384	1.04
0.0089	1.04
	1.04
1.53	1.03
98.78	1.02
22.03	1.02
0.3111	1.02
0.0384	1.02
	1.02
38.8	1.01
26.08	1.01
15.34	1.01
11.42	1.01
6.78	1.01
1.85	1.01
1.48	1.01
0.2972	1.01
0.17	1.01
0.0673	1.01
0.029	1.01
0.0029	1.01
	1.01
	1.01
	1.01
	1.01
	1.01
99.68	1
75.05	1
66.87	1
65.28	1
64.65	1
53.29	1
37.93	1
32.9	1
25.74	1
23.31	1
21.08	1
19.27	1
14.72	1
14.3	1
14.16	1
12.76	1
9.45	1
9.02	1
8.91	1
4.02	1
3.85	1
3.62	1
2.85	1
2	1
1.69	1
1.3	1
1.23	1
1.15	1
1.06	1
0.9765	1
0.8623	1
0.8055	1
0.4092	1
0.225	1
0.2044	1
0.1774	1
0.1683	1
0.1371	1
0.1291	1
0.0392	1
0.0301	1
0.03	1
0.0283	1
0.0153	1
0.009	1
0.0006	1
	1
	1
	1
	1
	1
	1
	1
	1
	1
	1
	1
	1
	1
99.7
82.6
57.88
30.47
26.87
8.86
4.16
1.79
1.73
1.67
1.39
1.37
1.18
1.15
1.14
0.8226
0.4922
0.49
0.4887
0.3204
0.2223
0.1642
0.1143
0.0966
0.0748
0.0209
0.0206
0.0018
